# Supplementary material for: Access to Water and Sanitation Infrastructures for Primary Schoolchildren in the South-Central Part of Côte d’Ivoire
Source: Int J Environ Res Public Health. 2021 Aug 23;18(16):8863. doi: 10.3390/ijerph18168863 (PMC8392625; doi:10.3390/ijerph18168863)
Supplement: Supplementary file 1 [file ijerph-18-08863-s001.zip]

Archive with 1 entries (1 files):
- ijerph-1321425-supplementary.pdf
